# Supplementary material for: A novel sphingosylphosphorylcholine and sphingosine-1-phosphate receptor 1 antagonist, KRO-105714, for alleviating atopic dermatitis
Source: J Inflamm (Lond). 2020 May 29;17:20. doi: 10.1186/s12950-020-00244-6 (PMC7257206; doi:10.1186/s12950-020-00244-6)
Supplement: Supplementary file 1 — Additional file 1: Supplementary data. A novel sphingosylphosphorylcholine and sphingosine-1-phosphate receptor 1 antagonist, KRO-105714, for alleviating atopic dermatitis. Supplementary figure 1. NMR results of KRO-105714 compound. Supplementary figure 2. LC-MS/HRMS result of KRO-105714 compound. Supplementary figure 3. Liver toxicity and alanine aminotransferase activity (ALT) of KRO-105714. Supplementary table 1. Hematotoxicity and hERG potassium channel binding assay of KRO-105714. [file 12950_2020_244_MOESM1_ESM.zip]

Archive with 2 entries (2 files):
- SPC_supplymentary data_2020.04.16.pdf
- SPC_supporting document.pdf
